# Supplementary material for: Post-Burn Psychosocial Outcomes in Pediatric Minority Patients in the United States: An Observational Cohort Burn Model System Study
Source: Eur Burn J. 2023 Apr 3;4(2):173–83. doi: 10.3390/ebj4020015 (PMC10290777; doi:10.3390/ebj4020015)
Supplement: Supplementary file 1 [file ebj-04-00015-s001.zip]

Archive with 1 entries (1 files):
- ebj-2233132-supplementary.pdf
